# Supplementary material for: Small Bowel Metastatic Melanoma: An Emblematic “Coal-Black” Appearance at Videocapsule Endoscopy
Source: Medicina (Kaunas). 2021 Nov 30;57(12):1313. doi: 10.3390/medicina57121313 (PMC8707397; doi:10.3390/medicina57121313)
Supplement: Supplementary file 1 [file medicina-57-01313-s001.zip]

Archive with 1 entries (1 files):
- medicina-1484982.mpg
